# Supplementary material for: Differences in Stress Perception of Medical Students Depending on In-Person Communication and Online Communication during the COVID−19 Pandemic: A Japanese Cross-Sectional Survey
Source: Int J Environ Res Public Health. 2023 Jan 15;20(2):1579. doi: 10.3390/ijerph20021579 (PMC9865011; doi:10.3390/ijerph20021579)
Supplement: Supplementary file 1 [file ijerph-20-01579-s001.zip]

Archive with 1 entries (1 files):
- ijerph-2147666-supplementary.pdf
